# Supplementary material for: Prognostic value of mean platelet volume/platelet count ratio in patients with resectable esophageal squamous cell carcinoma: a retrospective study
Source: PeerJ. 2019 Jul 8;7:e7246. doi: 10.7717/peerj.7246 (PMC6622162; doi:10.7717/peerj.7246)
Supplement: Supplemental Information 1 [file peerj-07-7246-s001.xls]

## Sheet: MPV
survival status	tumor length (cm)	vessel invasion	adjuvant therapy	survival time (m)	age (years)	gender	tumor location	differentiation	N stage	T stage	TNM stage	CEA (ng/ml)	Neu (giga/l)	Neu/PC	MPV (fl)	PC (giga/l)	MPV/PC	CRP (mg/l)
1	4	0	1	25	62	1	3	2	2	3	3	3.25	4.1	0.0221622	8.6	185	0.046	0.1
0	8.5	1	0	62	66	1	3	3	1	2	1	1.23	2.2	0.00830189	9.2	265	0.035	5
1	6	0	1	47	48	1	2	2	2	3	3	3.21	3.6	0.0169811	7.3	212	0.034	7.8
1	4	1	0	9	72	1	3	2	3	2	3	2.17	3.4	0.0146552	9.6	232	0.041	13.5
0	2	1	0	47	51	1	3	1	1	3	2	2.25	1.9	0.0112426	11.1	169	0.066	1.1
1	3.3	1	1	35	62	1	2	2	2	3	3	1.26	2	0.00653595	11.3	306	0.037	5
0	2.2	0	0	61	45	1	2	2	1	2	1	1.13	2.7	0.0182432	7.3	148	0.049	5
1	5	1	1	5	47	1	2	2	3	4	3	5.22	3.8	0.0205405	6.9	185	0.037	1.5
1	6	0	0	34	58	1	2	3	3	3	3	3.36	5.3	0.0174342	10.2	304	0.034	5
0	6	0	1	60	70	1	3	2	1	3	2	1.08	2.9	0.00944625	13.2	307	0.043	2
1	3.5	0	0	7	55	0	1	3	4	4	3	1.16	3.9	0.0171053	7.5	228	0.033	1
0	2.5	0	0	59	57	1	3	2	1	3	2	2.35	3.4	0.0447368	8.1	76	0.107	1.7
0	2.5	0	0	60	70	1	3	2	1	2	1	2.67	4.2	0.0392523	10.2	107	0.095	1.6
0	6.5	0	1	61	55	1	3	3	1	1	1	5.41	3.5	0.0102339	6.5	342	0.019	0.3
1	4.8	0	0	29	58	1	3	2	1	3	2	2.24	4.9	0.0328859	7.8	149	0.052	21.3
0	5	0	0	63	69	1	1	1	1	2	1	6.24	3.4	0.0183784	9.3	185	0.05	0.3
1	5	0	0	26	61	0	2	2	2	3	3	3.46	4.7	0.0313333	7.4	150	0.049	5
0	1.7	0	1	62	61	1	2	1	1	1	1	1.13	3.3	0.0242647	8.9	136	0.065	4.7
0	5.5	0	0	62	48	1	3	2	2	2	2	0.78	2.4	0.00672269	11.5	357	0.032	0.2
1	7.5	0	1	21	67	1	3	1	2	3	3	3.56	4.6	0.0262857	7.5	175	0.043	5
1	5	0	0	3	58	1	2	3	4	3	3	21.2	4.7	0.0144615	8.2	325	0.025	0.1
1	6.2	0	1	19	60	1	2	2	2	1	2	4.42	4.3	0.0154676	7.2	278	0.026	0.3
0	4.2	0	0	34	50	1	2	2	3	3	3	1.18	3.5	0.0162037	10.2	216	0.047	2.3
1	5	0	0	12	49	0	2	2	2	3	3	2.35	4.9	0.0142857	8	343	0.023	1.2
1	2.5	1	1	28	61	0	3	2	2	1	2	2.78	8.7	0.0266055	7.5	327	0.023	30.3
1	4.5	0	0	27	47	1	2	3	2	1	2	3.32	7.3	0.0407821	8.4	179	0.047	10.27
0	2.5	0	0	71	54	1	2	2	1	3	2	2.44	3.5	0.0241379	9.5	145	0.066	3.7
1	3.5	0	1	19	55	1	2	2	1	1	1	1.5	2.2	0.00897959	10.1	245	0.041	0.2
1	3.5	0	0	13	67	1	2	3	2	3	3	3.88	7.6	0.0232416	8.7	327	0.027	5
1	3	0	1	19	51	1	2	2	2	3	3	3.32	4.3	0.0133127	9.2	323	0.028	10.2
0	5	0	0	35	55	0	2	2	1	1	1	5.25	2.6	0.0119816	10.7	217	0.049	5.7
1	4	0	0	17	61	1	2	3	2	3	3	1.29	3.4	0.00982659	8.1	346	0.023	0.1
1	6.8	0	1	25	55	1	3	2	3	1	3	3.27	6.4	0.0195719	8.2	327	0.025	70.93
0	6	0	0	55	55	1	2	2	1	1	1	1.64	3.5	0.0146444	10.9	239	0.046	3.5
1	2.5	0	0	10	74	1	3	2	2	2	2	2.71	6.7	0.0335	9	200	0.045	30.1
1	1	0	0	9	65	1	2	2	2	1	2	3.26	3.4	0.00876289	9.3	388	0.024	0.7
0	0.8	0	0	72	77	1	3	1	1	1	1	2.38	2.3	0.0147436	10.5	156	0.067	2.2
1	9	1	0	38	55	1	2	3	4	3	3	3.22	3.1	0.00948012	9	327	0.028	0.2
0	6.2	0	1	47	65	1	3	3	1	2	1	5.31	2.5	0.0113122	8.2	221	0.037	3.24
1	9	0	0	9	70	1	2	3	2	4	3	2.27	4.1	0.0123867	8.8	331	0.027	8.56
1	5	0	1	42	68	1	2	3	2	3	3	3.54	5.7	0.0230769	9.3	247	0.038	5.4
1	8	0	1	46	57	1	3	1	1	3	2	1.78	7.4	0.0212644	8	348	0.023	20.01
1	4	1	0	9	61	1	3	2	1	3	2	2.36	5.7	0.0159218	10.1	358	0.028	1.4
0	5	0	0	83	67	1	3	1	1	3	2	3.25	2	0.00930233	12.4	215	0.058	4.6
1	4	0	0	51	67	1	3	2	2	3	3	2.5	4.9	0.0186312	10.7	263	0.041	6.83
0	0.5	0	1	82	64	1	2	2	1	1	1	2.79	3.3	0.0142241	9.5	232	0.041	4.1
1	4	0	0	9	73	1	2	3	3	3	3	5.85	2.9	0.018239	7	159	0.044	1.88
0	1	0	0	43	62	0	3	2	1	1	1	2.49	3.1	0.0112727	10.1	275	0.039	3.71
1	5.8	0	1	7	64	1	2	2	1	3	2	2.32	4.5	0.0368852	8.8	122	0.072	13.45
1	5	0	0	12	58	1	2	1	2	3	3	1.35	4.9	0.0215859	8.6	227	0.038	0.5
0	3	0	0	43	45	1	3	3	2	1	2	2.75	2.2	0.0104762	11.5	210	0.055	3.1
1	6	0	1	20	49	1	2	2	3	3	3	4	2.5	0.00932836	9	268	0.034	11
0	5	0	0	45	63	1	3	2	2	3	3	1.66	1.7	0.00909091	12.7	187	0.068	1.95
1	2.3	1	1	15	57	1	2	1	1	2	1	3.48	4	0.0298507	7.8	134	0.058	1.83
1	1.5	0	0	19	76	1	3	2	1	2	1	6.26	4.5	0.0302013	8.1	149	0.054	2.57
1	2	0	0	12	63	1	2	2	1	2	1	2.11	3	0.0133333	8.4	225	0.037	10.76
1	2.5	0	0	16	59	0	3	2	2	2	2	3.26	6.1	0.0214789	7.4	284	0.026	3.77
0	3.3	0	0	43	64	1	2	2	4	3	3	3.73	2.1	0.00836653	11.3	251	0.045	3
1	6	1	0	5	56	1	3	2	4	3	3	2.92	5.6	0.0290155	9.3	193	0.048	3.27
1	5.5	0	1	29	65	1	2	2	1	2	1	1.17	3.5	0.019337	8.7	181	0.048	15.15
0	4	0	0	43	57	1	3	3	1	3	2	0.89	4.9	0.0156051	9.6	314	0.031	2.09
1	7	1	0	22	53	1	2	3	3	3	3	6.16	6.7	0.0401198	10.3	167	0.062	2.78
0	4.5	0	0	41	60	0	2	1	1	3	2	2.03	3.9	0.0202073	10.5	193	0.054	12.32
1	5	0	0	19	63	1	3	3	2	4	3	2.72	4.6	0.0272189	8.6	169	0.051	1.86
1	8	0	1	4	58	0	2	2	1	4	3	1.77	6.3	0.0276316	8	228	0.035	12.39
1	5	0	1	4	64	1	2	3	1	3	2	5.19	4.2	0.0191781	8.9	219	0.041	0.1
0	4.5	0	0	62	44	1	2	2	1	3	2	4.86	2.7	0.0114407	12.1	236	0.051	2.4
1	7	0	0	25	70	0	2	1	1	3	2	2.36	4.9	0.0164983	8.4	297	0.028	13.25
0	4.5	1	0	46	54	1	3	2	2	3	3	3.58	3.6	0.0156522	9	230	0.039	1.8
1	3.5	1	0	20	67	0	3	3	2	2	2	2.43	4.2	0.0163424	10.5	257	0.041	2.62
1	2	0	1	5	63	0	3	1	1	1	1	2.16	4.3	0.0155235	8.4	277	0.03	12.76
0	2	0	1	38	61	1	3	1	1	1	1	3.26	3.2	0.0092219	11.3	347	0.033	4
0	3.7	0	0	36	52	1	1	2	1	1	1	3.08	4.4	0.019469	8.7	226	0.038	2.79
1	5.3	0	0	27	50	1	3	2	1	4	3	2.19	4.2	0.0172131	10.3	244	0.042	72.3
0	1.2	0	0	40	51	1	2	3	1	1	1	3.77	3.1	0.0161458	11.6	192	0.06	1.84
1	5.5	0	1	14	76	1	3	3	1	3	2	7.21	5.5	0.0272277	8.4	202	0.042	0.8
1	3.3	0	1	22	58	1	3	2	3	2	3	2.14	2.7	0.0126761	9.2	213	0.043	5.13
1	5	0	0	19	50	1	2	2	2	3	3	3.33	5.5	0.0268293	9.8	205	0.048	17.9
0	3	0	0	68	57	0	3	2	1	1	1	0.92	2.7	0.0126761	12.7	213	0.06	11.3
1	5	0	0	17	49	1	3	2	3	3	3	2.17	3.6	0.0107784	9.9	334	0.03	0.2
0	4	0	0	68	56	1	3	1	1	3	2	1.89	5.4	0.0446281	12.6	121	0.104	5.1
1	5	1	1	11	47	1	2	2	1	2	1	3.26	6.3	0.0253012	7.5	249	0.03	10.7
0	4.5	0	0	65	63	1	2	1	1	3	2	4.38	4.6	0.0164286	8.9	280	0.032	2.8
0	2.7	0	0	46	62	1	3	2	4	3	3	1.29	2.5	0.0153374	8.7	163	0.053	7.7
1	2.3	1	0	16	80	1	3	2	1	2	1	5.31	3.3	0.0244444	9.7	135	0.072	10.1
0	6.5	0	1	39	41	0	1	2	2	2	2	1.35	3.2	0.00932945	7.1	343	0.021	1.2
1	1	0	0	25	62	1	2	1	1	1	1	2.37	4.3	0.013354	11	322	0.034	4.61
1	5	1	0	10	52	1	3	2	3	4	3	1.26	3.2	0.00941176	12.6	340	0.037	10.8
1	1.3	0	0	15	58	1	3	1	1	1	1	5.45	4.4	0.0164794	8.3	267	0.031	21.65
0	3	0	1	35	62	1	2	2	1	2	1	2.2	5.7	0.028934	9.2	197	0.047	2.73
0	4	0	0	35	57	0	2	2	1	2	1	4.08	3.9	0.0191176	10.4	204	0.051	13.21
1	6	0	0	4	70	1	3	2	1	3	2	3.26	5.7	0.0215909	8.7	264	0.033	7.1
0	6.5	0	0	37	64	1	2	2	1	3	2	2.24	2.3	0.0115	12.9	200	0.065	6.5
0	5.2	0	0	36	70	1	2	2	1	4	3	2.75	3.4	0.02125	9.6	160	0.06	3.9
1	7.5	0	0	12	60	0	2	2	2	3	3	1.73	4.8	0.0143284	7.5	335	0.022	12.35
1	4.5	0	1	19	50	1	3	2	3	3	3	2.17	5.7	0.0191275	8.5	298	0.029	1.15
1	5	0	0	15	64	1	3	2	3	4	3	3.26	3.3	0.015566	8.4	212	0.04	0.9
1	4.8	0	1	9	54	1	2	2	1	4	3	4.35	5.4	0.0229787	9	235	0.038	2.35
0	2	1	1	34	60	0	2	2	2	2	2	3.39	3.4	0.0180851	10.7	188	0.057	12.68
0	2	0	1	34	67	1	2	2	1	1	1	1.81	2	0.0120482	9.1	166	0.055	0.5
1	7	0	0	8	61	1	2	3	3	3	3	7.05	5.4	0.0135	12.1	400	0.03	3.82
1	8	0	0	7	69	1	2	2	4	3	3	1.26	5.3	0.0143243	8.1	370	0.022	12.21
1	6	0	1	27	76	1	3	2	3	3	3	6.84	3.7	0.0139623	8.1	265	0.031	1.35
0	3	0	0	76	59	1	3	2	3	3	3	2.22	3.4	0.02125	9.3	160	0.058	2.13
0	3	0	1	66	62	0	2	3	1	2	1	3.84	2.6	0.0192593	9.8	135	0.073	1.4
1	4.5	1	1	10	67	1	2	2	4	3	3	3.53	6.4	0.0164948	10.9	388	0.028	34.12
1	4.1	0	0	15	69	1	3	2	3	3	3	2.42	5.6	0.020438	8.6	274	0.031	13.15
1	4	1	1	14	55	1	3	3	3	1	3	3.44	7.4	0.0202186	8.7	366	0.024	0.69
1	5.5	0	0	5	57	1	2	2	1	3	2	5.08	6.7	0.0212698	8.3	315	0.026	13.18
1	4	0	0	7	56	1	3	1	3	3	3	2.48	4.9	0.0151703	9.6	323	0.03	2.4
1	4.1	0	0	37	55	1	3	2	4	3	3	1.98	5.2	0.0182456	7.3	285	0.026	6.67
1	4.5	0	1	60	57	1	2	2	1	3	2	3.27	6.7	0.0247232	8.8	271	0.032	6.36
1	5	0	0	20	54	1	2	2	2	4	3	3.68	6.3	0.0225	8.5	280	0.03	12.4
1	4	0	0	16	71	1	3	2	1	3	2	4.16	4.8	0.0148607	9.3	323	0.029	1.73
1	5	0	1	48	52	1	3	1	1	2	1	3.88	4.8	0.0152381	10.8	315	0.034	33.5
0	2	0	0	77	59	1	3	2	1	1	1	2.36	4.8	0.0177122	12.4	271	0.046	1.26
1	3	0	0	35	49	1	3	1	1	2	1	4.36	3.7	0.0124161	8.1	298	0.027	3.95
0	3.7	0	0	36	58	1	2	3	1	2	1	1.88	5.3	0.0259804	8	204	0.04	8.93
1	4	0	0	6	58	1	3	1	4	3	3	3.58	5.6	0.0162791	7.9	344	0.023	20.1
1	4	0	0	23	52	1	2	2	1	4	3	2.98	2.1	0.00795455	9.7	264	0.037	0.1
1	5	1	1	55	44	1	3	3	3	3	3	3.92	7.5	0.0289575	9.4	259	0.036	7.1
0	5.3	0	0	35	55	1	3	2	1	3	2	5.26	2.6	0.0224138	12.1	116	0.104	3.2
1	8	1	0	19	51	1	2	3	1	3	2	2.33	6.5	0.0221843	8.6	293	0.029	13.76
0	5.5	1	1	34	49	1	3	2	3	3	3	4.27	5.1	0.0170569	13.6	299	0.045	0.7
0	4	0	1	35	70	1	1	2	2	3	3	3.9	7.3	0.0421965	11.7	173	0.068	3.78
1	6	0	1	31	44	0	3	2	2	3	3	2.05	4.3	0.0132308	8.3	325	0.026	5.06
1	4	0	1	7	67	1	3	2	2	3	3	3.73	3.1	0.010473	8.9	296	0.03	3
1	5	1	0	6	60	1	3	3	4	4	3	5.16	4.4	0.0136646	8.4	322	0.026	5
0	6.5	0	0	37	50	1	1	2	1	4	3	4.35	2.6	0.0106557	7.8	244	0.032	3.5
1	7.5	0	1	20	52	1	3	2	2	2	2	2.15	3.7	0.0169725	8.5	218	0.039	0.9
1	6.5	1	1	10	54	1	3	2	4	3	3	3.22	5.5	0.0366667	9.4	150	0.063	43.01
1	4	0	0	7	63	1	3	3	2	4	3	8.15	5.9	0.0182099	11	324	0.034	0.7
1	5.2	0	0	15	72	1	2	2	1	3	2	1.28	5.3	0.0271795	12	195	0.062	12.17
0	4.5	0	0	36	52	1	3	2	2	3	3	2.37	1.8	0.0084507	8.1	213	0.038	5
0	0.8	0	1	35	59	1	2	2	1	1	1	4.88	4.8	0.0271186	13	177	0.073	12.98
1	3.8	0	1	13	59	1	3	2	2	3	3	2.46	3.6	0.0144	7.9	250	0.032	10.5
1	3	1	0	11	63	1	3	3	1	3	2	3.61	2.9	0.015847	9.8	183	0.054	5
1	4	0	1	42	65	1	3	2	1	3	2	3.8	8	0.0334728	9.4	239	0.039	4.5
1	5	0	0	8	69	1	3	2	2	3	3	2.56	6.5	0.0190058	11.3	342	0.033	6.1
1	4	0	0	4	50	1	3	2	2	3	3	3.14	6.9	0.0248201	9.2	278	0.033	0.1
0	4	0	0	74	51	1	2	1	1	3	2	3.22	5.8	0.0274882	8.5	211	0.04	5.6
1	5	0	1	5	58	1	2	3	1	3	2	4.1	5.5	0.0164179	9.4	335	0.028	5.5
1	6	0	0	42	70	1	3	2	1	3	2	3.32	4.9	0.0150769	9.5	325	0.029	0.1
0	4	0	0	75	56	1	2	2	1	4	3	2.68	5.5	0.0350318	9.6	157	0.061	6.7
1	7	1	0	17	58	1	3	2	3	3	3	2.37	3.8	0.0106742	10.7	356	0.03	2.05
1	4.5	0	1	50	61	1	3	2	4	3	3	2.55	3.5	0.011041	10.8	317	0.034	3.38
1	6	0	1	6	65	1	3	1	2	2	2	5.3	3.5	0.0148936	8.5	235	0.036	14.87
0	2.3	0	0	35	55	1	2	2	1	1	1	3.21	1.5	0.00572519	9.3	262	0.035	12.72
1	7.5	0	0	14	60	1	1	2	3	3	3	5.18	4.6	0.0172932	9.2	266	0.035	3.13
1	4.7	0	1	14	60	1	3	3	3	4	3	4.43	3.8	0.0176744	11.7	215	0.054	0.11
1	4	1	0	14	57	1	2	3	4	3	3	2.75	3.7	0.0132143	9.8	280	0.035	4.19
0	5.2	0	1	39	58	1	2	3	1	1	1	2.08	3.4	0.0170854	8	199	0.04	1.92
1	5	0	0	10	71	1	2	2	2	3	3	3.11	3.6	0.0202247	7.9	178	0.044	4.5
1	5.5	0	0	8	53	1	3	2	3	2	3	3.83	2.5	0.0111111	9.6	225	0.043	8.7
0	1.3	0	1	29	74	1	1	2	1	1	1	1.72	4.7	0.0286585	11.4	164	0.069	3.28
1	3	1	0	27	57	1	1	2	2	3	3	6.17	2.8	0.0130233	9.7	215	0.045	18.99
0	3.5	0	0	30	59	1	2	2	1	1	1	3.26	3.7	0.0616667	8.6	60	0.143	3.97
0	3.2	0	1	39	63	1	1	2	1	1	1	1.12	2.9	0.0202797	9.9	143	0.069	22.6
1	4	0	0	24	67	1	2	2	1	3	2	3.53	4.7	0.016726	9	281	0.032	8.09
1	6	0	0	11	50	1	2	3	4	3	3	2.18	3	0.0120482	9	249	0.037	12.58
0	3.5	0	0	47	57	1	2	2	1	3	2	3.52	5.3	0.0301136	12	176	0.068	10.37
0	3	0	0	57	66	1	3	2	1	1	1	2.85	2.4	0.0109091	11	220	0.05	3.45
1	2.5	0	1	23	69	1	3	2	1	3	2	2.55	5.6	0.0197183	10.8	284	0.038	20.2
1	2.2	1	0	27	54	1	3	2	2	3	3	3.12	3.2	0.0188235	8.5	170	0.05	0.1
1	3.5	0	0	43	57	1	2	2	2	3	3	4.33	2.7	0.0147541	9.3	183	0.051	32.19
1	4.2	0	1	17	62	1	3	2	2	3	3	2.81	3	0.00996678	8.8	301	0.029	41.56
1	5	0	1	17	58	1	3	2	1	3	2	3.11	3.3	0.00970588	11.9	340	0.035	0.49
0	4	0	0	42	61	1	2	3	1	2	1	2.01	3.8	0.0246753	11.1	154	0.072	2.05
0	5.8	0	0	38	59	1	3	1	1	3	2	2.35	2.7	0.0150838	10	179	0.056	2.18
1	5	0	0	6	73	0	1	3	1	4	3	10.12	5.9	0.0287805	8.7	205	0.042	5
1	1.5	0	0	8	62	1	2	1	1	3	2	3.66	1.9	0.00826087	9.3	230	0.04	12.9
1	5.2	0	0	10	61	0	3	2	2	3	3	4.18	6.3	0.0362069	9.68312	174	0.056	30.1
0	4.7	0	0	57	65	1	2	3	2	3	3	2.16	2.6	0.0104839	10.4	248	0.042	8.12
1	6.5	0	1	7	54	1	2	1	2	3	3	3.5	4.5	0.0201794	8.6	223	0.039	3.08
1	6.2	0	1	10	55	1	3	2	1	3	2	2.89	4.6	0.0163121	10.2	282	0.036	7.17
1	5.5	0	0	24	62	1	3	2	2	1	2	1.98	3.2	0.0217687	7.9	147	0.054	5.56
1	4.5	0	0	13	57	1	3	2	1	3	2	3.14	2.7	0.0158824	8.8	170	0.052	3.14
1	1.5	0	0	26	65	1	2	2	2	2	2	4.22	4.2	0.0162162	7.9	259	0.031	15.69
1	7.5	0	0	45	62	1	3	2	1	3	2	6.71	5.7	0.0246753	9.6	231	0.042	2.57
1	8	1	0	13	56	1	3	2	4	3	3	3.26	5.6	0.0210526	10.8	266	0.041	6.33
1	4.5	0	0	13	63	1	3	2	2	3	3	3.77	5.1	0.0153614	9.7	332	0.029	14.06
1	3.5	0	0	24	57	0	2	2	1	2	1	1.95	3.5	0.016055	9.3	218	0.043	30.2
1	5.5	0	0	10	70	1	2	2	2	4	3	3.44	2.1	0.00954545	9	220	0.041	10.2
0	5.3	0	0	55	56	1	2	2	1	3	2	2.76	4.9	0.0168385	8	291	0.027	5
0	3.1	0	1	55	43	1	2	1	2	1	2	1.55	3.5	0.0179487	11	195	0.056	0.1
0	1.2	0	1	31	56	0	2	2	1	1	1	2.42	1.8	0.00957447	12.7	188	0.068	2.15
0	4.5	0	0	40	66	1	2	1	1	3	2	5.63	4.7	0.0356061	8	132	0.061	0.7
1	7.2	0	0	12	61	1	2	2	1	3	2	2.36	5.2	0.0481481	8.8	108	0.081	6.07
0	3	0	1	41	63	0	2	2	1	1	1	2.17	2.6	0.00977444	9.5	266	0.036	7.2
0	3	0	0	31	73	1	2	2	1	1	1	3.22	1.7	0.0129771	7.3	131	0.056	18.83
1	5	0	0	21	64	1	2	2	2	3	3	3.16	7.2	0.0277992	6.9	259	0.027	2.64
1	4	0	0	13	65	1	3	3	1	3	2	2.38	5.3	0.0176667	7.8	300	0.029	12.83
0	4	0	0	42	55	1	3	1	1	3	2	3.17	5.1	0.0240566	11.7	212	0.055	1.77
0	3.5	0	0	43	60	1	1	3	2	2	3	1.1	3.6	0.0193548	10.9	186	0.059	2.66
1	13.5	0	1	9	41	1	2	1	1	3	2	13.42	9.5	0.0288754	8.7	329	0.026	12.68
0	4.5	0	1	43	62	0	2	2	1	2	1	2.22	4.2	0.01875	9.3	224	0.042	3.19
1	5	0	0	22	44	1	2	1	1	3	2	3.08	4.2	0.0138614	8.6	303	0.028	12.15
1	1.5	0	0	23	56	1	1	2	1	3	2	3.92	3.3	0.0130435	8.9	253	0.035	2.74
1	2.7	0	0	48	52	1	2	1	1	3	2	3.9	9.8	0.0360294	9	272	0.033	11.94
1	4	1	0	65	56	1	2	2	2	3	3	2.13	4.6	0.0289308	10	159	0.063	1.59
1	3.5	0	0	15	61	0	2	2	2	3	3	3.14	4.9	0.0248731	7.9	197	0.04	12.26
0	5	1	0	42	52	1	2	1	1	3	2	3.42	5.8	0.0666667	9	87	0.103	4.5
0	3.5	0	1	43	49	1	2	2	1	3	2	5.38	3.1	0.0119691	12	259	0.046	5
1	7	0	0	12	61	1	2	3	1	2	1	6.2	5.9	0.0223485	9.8	264	0.037	15
1	5.5	1	0	13	67	1	2	2	3	4	3	2.17	6.7	0.0133201	9.3	503	0.018	2.83
1	5.5	1	0	4	76	1	3	2	3	3	3	3.66	2.1	0.0127273	10	165	0.061	3.96
0	3.8	0	1	35	56	1	3	2	1	3	2	2.75	2.5	0.0173611	11	144	0.076	2.52
1	3	0	0	21	45	1	2	2	1	3	2	3.18	3.7	0.0152263	9	243	0.037	8.67
1	4	0	0	28	52	1	2	2	1	3	2	3.81	1.7	0.0138211	6.8	123	0.055	13.48
1	3	0	0	11	58	1	3	3	1	3	2	4.26	4.3	0.0204762	7.1	210	0.034	2.07
1	5.5	0	0	28	60	1	2	1	2	3	3	5.79	5.5	0.0237069	8.8	232	0.038	1.59
0	4	1	0	45	78	1	3	2	2	3	3	1.17	2.8	0.0277228	8.5	101	0.084	13.1
1	4.5	0	1	4	77	1	2	1	2	3	3	2.66	3.1	0.0131356	7.4	236	0.031	0.92
1	3.5	0	1	4	57	1	2	2	2	3	3	3.12	5.6	0.04	7.9	140	0.056	2.88
1	4	0	0	34	68	1	3	2	1	3	2	1.28	4.5	0.0616438	8.9	73	0.122	22.07
1	2.5	0	0	32	63	1	2	2	2	3	3	3.23	9.4	0.05	9.1	188	0.048	12.41
0	4	0	0	44	54	1	3	2	3	3	3	7.61	3.4	0.0160377	9	212	0.042	2.04
1	4.5	0	1	5	68	1	2	3	1	4	3	3.51	3.3	0.0162562	10	203	0.049	0.26
1	4	0	1	20	57	1	3	3	1	3	2	2.48	3.1	0.0124	9.3	250	0.037	16.42
1	3.5	0	0	24	59	1	3	2	2	3	3	5.35	7.3	0.0195187	10.3	374	0.028	25
0	5	0	0	44	61	1	2	2	1	3	2	2.09	3.4	0.0242857	10.4	140	0.074	0.7
1	3	0	1	29	58	1	3	2	4	2	3	3.76	5.1	0.024878	10	205	0.048	5
1	7	1	0	8	71	1	3	2	4	4	3	3.25	5.2	0.0325	8	160	0.05	5
0	4.5	0	0	61	62	1	3	2	1	2	1	4.72	6.3	0.0346154	10.1	182	0.055	5
1	8	0	1	23	54	1	3	2	2	4	3	3.22	4.6	0.0167883	9.6	274	0.035	14.5
0	4.5	0	0	64	65	1	2	2	1	3	2	2.18	3.7	0.0258741	11.4	143	0.08	0.2
1	5	0	0	41	59	1	3	3	1	2	1	4.16	6.2	0.0254098	8.7	244	0.036	70.2
1	4.5	0	0	8	72	1	3	3	2	3	3	3.26	3.8	0.012459	9.3	305	0.03	2.12
1	3	0	0	25	60	1	2	3	1	2	1	5.74	3	0.0178571	9.4	168	0.056	3.57
1	3	0	0	8	60	1	3	2	4	4	3	3.68	3.1	0.0133621	8	232	0.034	15
1	4	0	0	18	69	1	2	2	3	3	3	2.99	3.3	0.00894309	9.1	369	0.024	25.35
1	4.5	1	1	19	54	1	3	2	4	2	3	1.95	4.8	0.0120301	9.3	399	0.023	5
1	3	0	1	56	58	1	2	2	3	2	3	4.13	6	0.0291262	11.6	206	0.056	2.09
0	5	0	0	44	65	1	3	2	1	3	2	2.11	2.9	0.0159341	10.8	182	0.059	2.97
1	0.5	0	0	20	57	0	2	1	1	1	1	3.55	1.5	0.00649351	10.5	231	0.045	1.31
0	3	0	0	43	48	1	3	2	2	1	2	2.37	3.3	0.0118705	9.3	278	0.033	3.96
0	5.5	0	0	43	50	1	2	2	1	3	2	4.32	1.6	0.00544218	7.8	294	0.027	8.9
1	2.5	1	1	10	56	1	3	2	2	3	3	5.8	3.7	0.0194737	8.9	190	0.047	35.3
0	1.9	0	0	43	61	0	2	3	1	1	1	1.71	4.1	0.0344538	11.1	119	0.093	3.3
0	3	0	0	60	69	1	1	2	1	1	1	1.25	4.9	0.0260638	10.9	188	0.058	5
1	4	0	0	14	54	1	3	2	3	2	3	0.9	5.9	0.0229572	9.7	257	0.038	12
0	1	0	0	37	60	1	2	2	1	1	1	1.35	1.5	0.00815217	10.3	184	0.056	9.25
0	3.5	0	1	36	57	1	3	2	2	3	3	1.28	5.5	0.0219124	10.6	251	0.042	7.34
0	7.5	0	0	37	57	1	3	1	2	3	3	3.39	4.6	0.0181102	11.7	254	0.046	1.4
1	9	1	0	42	50	1	3	2	3	3	3	5.21	6.1	0.0226766	8.7	269	0.026	2.5
1	4.2	1	0	2	52	1	3	2	1	3	2	4.3	6.4	0.0335079	7.8	191	0.041	15.15
0	5	0	1	49	77	0	3	2	1	3	2	2.33	4	0.021164	8.4	189	0.044	5
0	1.5	0	0	43	54	1	3	3	1	1	1	1.36	3	0.00952381	9.6	315	0.03	4.41
1	6.2	0	0	31	39	1	2	2	1	1	1	1.78	5.4	0.0412214	11.4	131	0.087	0.1
0	4	0	1	42	65	1	2	2	1	3	2	5.92	3.7	0.0587302	7.8	63	0.124	0.1
0	2.5	0	0	46	54	0	2	2	1	3	2	2.6	4.2	0.0213198	8.6	197	0.044	4.31
0	0.5	0	0	45	53	1	3	1	1	1	1	1.54	3.1	0.0118321	9.1	262	0.035	3.89
1	4.5	0	0	20	60	0	3	1	1	2	1	4.28	2.8	0.0145078	8.3	193	0.043	4.35
0	6	0	0	48	52	0	1	2	1	2	1	3.47	3	0.0238095	6.7	126	0.053	4.16
0	2	0	0	48	51	1	2	2	1	2	1	1.16	3.4	0.017	9.2	200	0.046	10.07
1	4.5	0	1	11	51	1	2	3	2	3	3	6.52	3.1	0.0152709	11	203	0.054	8.33
1	2	0	0	21	62	1	3	2	2	1	2	1.19	5.2	0.0224138	13.2	232	0.057	0.78
1	3	0	1	7	68	0	2	3	2	2	2	3.25	4.7	0.0345588	10.8	136	0.079	0.1
1	5	0	0	35	65	1	3	1	1	3	2	4.2	3.9	0.019697	9.3	198	0.047	8.86
1	4.5	0	1	7	55	1	2	2	1	2	1	3.38	2.1	0.00823529	9.8	255	0.038	27.74
0	4	0	0	44	39	1	2	1	1	1	1	1.37	2.1	0.0065625	10.9	320	0.034	3.76
0	7.5	0	0	43	57	1	2	1	1	2	1	2.16	2.7	0.00745856	11.1	362	0.031	0.1
1	3	1	0	14	50	1	3	2	4	3	3	4.22	5.9	0.029064	12	203	0.059	54.68
1	0.6	0	1	21	60	1	3	2	1	1	1	5.18	4.2	0.0158491	12.6	265	0.048	3.3
0	2.5	0	0	47	62	0	3	2	1	1	1	2.25	3.4	0.0161137	8.8	211	0.042	4.5
0	3.5	0	0	46	56	0	3	2	2	1	2	4.16	2	0.010929	9.68312	183	0.053	3.2
1	6.5	1	0	22	36	1	1	3	1	3	2	3.27	4.1	0.0275168	10.5	149	0.07	17.9
0	4	1	0	46	68	0	2	2	1	3	2	1.38	3.3	0.0163366	11	202	0.049	1.72
1	3	0	0	32	59	1	3	2	1	2	1	2.35	5	0.0218341	13	229	0.057	0.1
1	5	0	1	22	61	1	3	1	1	3	2	3.66	6.2	0.0233962	8.8	265	0.033	0.1
0	2	0	0	41	50	0	3	3	1	2	1	2.18	2.1	0.0092511	9.6	227	0.042	5.2
0	2.5	0	0	42	61	1	3	2	1	1	1	3.15	4.8	0.0152866	7.9	314	0.025	0.72
1	3.2	1	0	23	65	1	2	2	1	3	2	3.28	2.7	0.00989011	9.3	273	0.034	10.3
1	5	0	0	13	56	1	2	3	1	3	2	5.66	5.3	0.0195572	9.8	271	0.036	2.67
0	5.2	0	0	49	55	1	3	2	1	3	2	2.53	3.4	0.0134387	10.4	253	0.041	0.1
0	5	1	0	47	62	1	2	2	2	3	3	1.28	3	0.015625	8.7	192	0.045	12.22
1	3	0	0	45	65	1	3	2	1	3	2	3.64	3.5	0.0530303	7.4	66	0.112	5
